# Supplementary material for: Identification of fibronectin type III domain containing 3B as a potential prognostic and therapeutic target for pancreatic cancer: a preliminary analysis
Source: Eur J Med Res. 2024 Apr 5;29:221. doi: 10.1186/s40001-024-01823-6 (PMC10996089; doi:10.1186/s40001-024-01823-6)
Supplement: Supplementary file 3 — Additional file 3. Table S2. The detailed information of 550 significantly DEGs. [file 40001_2024_1823_MOESM3_ESM.xlsx]

## Sheet: Sheet 1
ONTOLOGY	ID	Description	GeneRatio	BgRatio	pvalue	p.adjust	qvalue	geneID	Count
BP	GO:0007586	digestion	18/224	137/18800	4.73759e-14	1.04322e-10	1.00686e-10	AMY2A/ARX/CCKBR/CEL/CLPS/CLPSL1/CLPSL2/CTRB1/CTRB2/MUC2/PNLIP/PNLIPRP2/PRSS1/PRSS2/SI/SPINK1/TFF3/WNK4	18
BP	GO:0035821	modulation of process of another organism	6/224	25/18800	3.92153e-07	0.00043176	0.000416714	DEFA5/DEFA6/FCER2/REG1A/REG3A/REG3G	6
BP	GO:0019730	antimicrobial humoral response	10/224	122/18800	2.03123e-06	0.00149092	0.00143896	DEFA5/DEFA6/F2/IL17F/PLA2G1B/PRSS2/REG1A/REG3A/REG3G/WFDC10A	10
BP	GO:0061844	antimicrobial humoral immune response mediated by antimicrobial peptide	8/224	79/18800	4.52088e-06	0.00201191	0.00194179	DEFA5/DEFA6/F2/IL17F/PLA2G1B/REG1A/REG3A/REG3G	8
BP	GO:0032094	response to food	6/224	37/18800	4.56836e-06	0.00201191	0.00194179	CLPS/CLPSL1/CLPSL2/GAST/GHRH/SPX	6
BP	GO:0060402	calcium ion transport into cytosol	11/224	171/18800	6.68363e-06	0.00245289	0.00236741	CD19/EPO/F2/GP9/GRIN1/MIR208B/MS4A1/P2RX1/P2RX5/PLA2G1B/SLC8A2	11
BP	GO:0060401	cytosolic calcium ion transport	11/224	190/18800	1.80801e-05	0.00568747	0.00548927	CD19/EPO/F2/GP9/GRIN1/MIR208B/MS4A1/P2RX1/P2RX5/PLA2G1B/SLC8A2	11
BP	GO:0048172	regulation of short-term neuronal synaptic plasticity	4/224	15/18800	2.41587e-05	0.00604342	0.00583281	SHISA7/SHISA8/SLC8A2/SYP	4
BP	GO:0031667	response to nutrient levels	17/224	446/18800	2.66438e-05	0.00604342	0.00583281	FGF23/ALB/BHLHA15/BRSK2/CLPS/CLPSL1/CLPSL2/ELAPOR1/EPO/GAST/GHRH/KCNB1/PCSK1N/PON1/SLC39A5/SPINK1/SPX	17
BP	GO:0048168	regulation of neuronal synaptic plasticity	6/224	50/18800	2.74451e-05	0.00604342	0.00583281	CAMK2B/NEURL1/SHISA7/SHISA8/SLC8A2/SYP	6
BP	GO:0010522	regulation of calcium ion transport into cytosol	8/224	103/18800	3.22615e-05	0.00645816	0.0062331	CD19/EPO/F2/GRIN1/MIR208B/P2RX1/P2RX5/PLA2G1B	8
BP	GO:0010524	positive regulation of calcium ion transport into cytosol	6/224	54/18800	4.28724e-05	0.00786709	0.00759293	CD19/F2/GRIN1/P2RX1/P2RX5/PLA2G1B	6
BP	GO:0006816	calcium ion transport	16/224	424/18800	5.19897e-05	0.00880626	0.00849937	BHLHA15/CACNG7/CAMK2B/CD19/EPO/F2/GP9/GRIN1/MIR208B/MS4A1/P2RX1/P2RX5/PLA2G1B/SLC24A5/SLC8A2/SPINK1	16
BP	GO:0009991	response to extracellular stimulus	17/224	479/18800	6.47914e-05	0.0101908	0.00983563	FGF23/ALB/BHLHA15/BRSK2/CLPS/CLPSL1/CLPSL2/ELAPOR1/EPO/GAST/GHRH/KCNB1/PCSK1N/PON1/SLC39A5/SPINK1/SPX	17
BP	GO:0002385	mucosal immune response	5/224	38/18800	8.36598e-05	0.0122813	0.0118533	DEFA5/DEFA6/FFAR2/GP2/PLA2G1B	5
BP	GO:0072503	cellular divalent inorganic cation homeostasis	17/224	494/18800	9.43268e-05	0.0129711	0.0125191	CCKBR/CD19/CTRC/EPO/F2/GP9/GRIN1/MIR208B/MS4A1/MT1G/P2RX1/P2RX5/PLA2G1B/SLC24A5/SLC39A5/SLC8A2/SPINK1	17
BP	GO:0044241	lipid digestion	4/224	21/18800	0.00010014	0.0129711	0.0125191	ARX/CEL/PNLIP/PNLIPRP2	4
BP	GO:0006959	humoral immune response	13/224	317/18800	0.000116606	0.0140615	0.0135715	DEFA5/DEFA6/F2/FCER2/IL17F/MS4A1/PAX5/PLA2G1B/PRSS2/REG1A/REG3A/REG3G/WFDC10A	13
BP	GO:0002251	organ or tissue specific immune response	5/224	41/18800	0.00012133	0.0140615	0.0135715	DEFA5/DEFA6/FFAR2/GP2/PLA2G1B	5
BP	GO:0007204	positive regulation of cytosolic calcium ion concentration	13/224	325/18800	0.000149252	0.0164327	0.01586	CCKBR/CD19/EPO/F2/GP9/GRIN1/MIR208B/MS4A1/P2RX1/P2RX5/PLA2G1B/SLC8A2/SPINK1	13
BP	GO:0022600	digestive system process	7/224	104/18800	0.000247755	0.0259789	0.0250736	CCKBR/CEL/MUC2/PNLIP/SPINK1/TFF3/WNK4	7
BP	GO:0051480	regulation of cytosolic calcium ion concentration	13/224	356/18800	0.00036088	0.0361208	0.0348621	CCKBR/CD19/EPO/F2/GP9/GRIN1/MIR208B/MS4A1/P2RX1/P2RX5/PLA2G1B/SLC8A2/SPINK1	13
BP	GO:0006874	cellular calcium ion homeostasis	15/224	456/18800	0.00039322	0.0376465	0.0363346	CCKBR/CD19/CTRC/EPO/F2/GP9/GRIN1/MIR208B/MS4A1/P2RX1/P2RX5/PLA2G1B/SLC24A5/SLC8A2/SPINK1	15
BP	GO:0002526	acute inflammatory response	7/224	113/18800	0.000411581	0.0377625	0.0364466	IL20RB/C2CD4B/EPO/F2/FFAR2/REG3A/REG3G	7
BP	GO:0030157	pancreatic juice secretion	3/224	13/18800	0.000437017	0.0384925	0.0371511	CEL/SPINK1/WNK4	3
BP	GO:0046883	regulation of hormone secretion	10/224	231/18800	0.000468428	0.0396722	0.0382897	FGF23/BLK/BRSK2/CELA2A/FAM3D/FFAR2/GHRH/INHA/KCNB1/SPINK1	10
BP	GO:0055074	calcium ion homeostasis	15/224	468/18800	0.000515213	0.0420185	0.0405542	CCKBR/CD19/CTRC/EPO/F2/GP9/GRIN1/MIR208B/MS4A1/P2RX1/P2RX5/PLA2G1B/SLC24A5/SLC8A2/SPINK1	15
BP	GO:0014733	regulation of skeletal muscle adaptation	3/224	14/18800	0.000551326	0.0433579	0.0418469	CAMK2B/MIR208B/MYH7	3
BP	GO:1902656	calcium ion import into cytosol	4/224	33/18800	0.000612139	0.0464205	0.0448028	MIR208B/MS4A1/P2RX1/SLC8A2	4
BP	GO:0048167	regulation of synaptic plasticity	9/224	198/18800	0.000632432	0.0464205	0.0448028	CAMK2B/CPLX2/GRIN1/KCNB1/NEURL1/SHISA7/SHISA8/SLC8A2/SYP	9
BP	GO:0045666	positive regulation of neuron differentiation	6/224	91/18800	0.000767848	0.0528376	0.0509962	ATOH1/BRINP2/EPO/MMD2/PCP4/SH3GL3	6
BP	GO:0070509	calcium ion import	6/224	91/18800	0.000767848	0.0528376	0.0509962	MIR208B/MS4A1/P2RX1/SLC24A5/SLC8A2/SPINK1	6
BP	GO:0051924	regulation of calcium ion transport	10/224	251/18800	0.000889196	0.0593336	0.0572659	CAMK2B/CD19/EPO/F2/GRIN1/MIR208B/P2RX1/P2RX5/PLA2G1B/SPINK1	10
BP	GO:0009311	oligosaccharide metabolic process	5/224	63/18800	0.000920447	0.0596125	0.057535	AMY1A/AMY1B/GAL3ST3/NEU4/SI	5
BP	GO:1904062	regulation of cation transmembrane transport	12/224	352/18800	0.00109884	0.0691327	0.0667235	CACNG7/CD19/DPP10/EPO/F2/LRRC26/MIR208B/P2RX1/PM20D1/SHISA7/SHISA8/WNK4	12
BP	GO:0010959	regulation of metal ion transport	13/224	403/18800	0.00113911	0.0696758	0.0672477	CAMK2B/CD19/DPP10/EPO/F2/GRIN1/LRRC26/MIR208B/P2RX1/P2RX5/PLA2G1B/SPINK1/WNK4	13
BP	GO:0090276	regulation of peptide hormone secretion	8/224	177/18800	0.00130432	0.0776249	0.0749198	BLK/BRSK2/CELA2A/FAM3D/FFAR2/GHRH/KCNB1/SPINK1	8
BP	GO:0002791	regulation of peptide secretion	8/224	180/18800	0.00145149	0.0841103	0.0811791	BLK/BRSK2/CELA2A/FAM3D/FFAR2/GHRH/KCNB1/SPINK1	8
BP	GO:0050830	defense response to Gram-positive bacterium	6/224	104/18800	0.00153837	0.0868589	0.083832	DEFA5/DEFA6/IL17F/PLA2G1B/REG3G/ZG16	6
BP	GO:0090087	regulation of peptide transport	8/224	183/18800	0.00161156	0.0887163	0.0856246	BLK/BRSK2/CELA2A/FAM3D/FFAR2/GHRH/KCNB1/SPINK1	8
CC	GO:0045095	keratin filament	8/248	102/19594	4.63178e-05	0.00721348	0.0066405	CASP14/KRT14/KRT81/KRT76/KRTAP16-1/KRTAP3-2/KRTAP5-4/KRTAP5-5	8
CC	GO:0005796	Golgi lumen	8/248	104/19594	5.3236e-05	0.00721348	0.0066405	FGF23/MUC16/DEFA5/DEFA6/F2/MUC2/UMOD/ZG16	8
CC	GO:0042589	zymogen granule membrane	3/248	11/19594	0.000306614	0.0232149	0.0213708	CUZD1/GP2/ZG16	3
CC	GO:0043195	terminal bouton	5/248	48/19594	0.000342655	0.0232149	0.0213708	CPLX2/GHRH/GRIN1/SLC18A1/SYP	5
CC	GO:0042588	zymogen granule	3/248	14/19594	0.000657655	0.0356449	0.0328135	CUZD1/GP2/ZG16	3
CC	GO:0008328	ionotropic glutamate receptor complex	4/248	40/19594	0.00160062	0.0722949	0.0665523	CACNG7/GRIN1/SHISA7/SHISA8	4
CC	GO:0098878	neurotransmitter receptor complex	4/248	45/19594	0.00248396	0.0961649	0.0885263	CACNG7/GRIN1/SHISA7/SHISA8	4
MF	GO:0008236	serine-type peptidase activity	16/228	191/18410	2.09254e-09	5.2478e-07	4.71997e-07	MMP1/CELA2A/CELA2B/CELA3A/CELA3B/CTRB1/CTRB2/CTRC/CTRL/DPP10/F2/KLK1/KLK12/KLK15/PRSS1/PRSS2	16
MF	GO:0017171	serine hydrolase activity	16/228	195/18410	2.829e-09	5.2478e-07	4.71997e-07	MMP1/CELA2A/CELA2B/CELA3A/CELA3B/CTRB1/CTRB2/CTRC/CTRL/DPP10/F2/KLK1/KLK12/KLK15/PRSS1/PRSS2	16
MF	GO:0004252	serine-type endopeptidase activity	15/228	174/18410	4.56433e-09	5.64456e-07	5.07682e-07	MMP1/CELA2A/CELA2B/CELA3A/CELA3B/CTRB1/CTRB2/CTRC/CTRL/F2/KLK1/KLK12/KLK15/PRSS1/PRSS2	15
MF	GO:0004806	triglyceride lipase activity	5/228	26/18410	1.48333e-05	0.00137579	0.00123741	LIPK/CEL/PNLIP/PNLIPRP1/PNLIPRP2	5
MF	GO:0004867	serine-type endopeptidase inhibitor activity	8/228	98/18410	2.95698e-05	0.00219408	0.00197339	A2ML1/ITIH1/PCSK1N/SERPINA9/SERPINI2/SPINK1/SPINK4/WFDC10A	8
MF	GO:0031406	carboxylic acid binding	10/228	173/18410	6.09645e-05	0.00324215	0.00291605	SIGLEC6/AFP/ALB/CD22/FABP7/FTCD/GNMT/GRIN1/PLA2G1B/TM4SF5	10
MF	GO:0042834	peptidoglycan binding	4/228	18/18410	6.11726e-05	0.00324215	0.00291605	REG1A/REG3A/REG3G/ZG16	4
MF	GO:0004175	endopeptidase activity	16/228	432/18410	0.0001017	0.00471634	0.00424196	CASP14/MMP1/CELA2A/CELA2B/CELA3A/CELA3B/CTRB1/CTRB2/CTRC/CTRL/F2/KLK1/KLK12/KLK15/PRSS1/PRSS2	16
MF	GO:0004553	hydrolase activity, hydrolyzing O-glycosyl compounds	7/228	94/18410	0.000167313	0.00622423	0.00559819	AMY1A/AMY1B/AMY2A/AMY2B/KLB/NEU4/SI	7
MF	GO:0005539	glycosaminoglycan binding	11/228	234/18410	0.000167769	0.00622423	0.00559819	COL11A1/EPYC/APLP1/CEL/F2/ITIH1/NELL1/REG1A/REG3A/REG3G/ZG16	11
MF	GO:0019865	immunoglobulin binding	4/228	24/18410	0.000200386	0.00675849	0.00607871	CD22/FCER2/MS4A1/UMOD	4
MF	GO:0004181	metallocarboxypeptidase activity	4/228	29/18410	0.000426689	0.0131918	0.011865	CPA1/CPA2/CPA5/CPB1	4
MF	GO:0031404	chloride ion binding	3/228	13/18410	0.000489159	0.0139599	0.0125558	AMY1A/AMY1B/AMY2A	3
MF	GO:0070492	oligosaccharide binding	3/228	15/18410	0.000764091	0.0202305	0.0181957	REG1A/REG3A/REG3G	3
MF	GO:0005179	hormone activity	7/228	122/18410	0.000817945	0.0202305	0.0181957	EPO/GAST/GHRH/GPHA2/INHA/RETNLB/SPX	7
MF	GO:0004866	endopeptidase inhibitor activity	8/228	180/18410	0.00184855	0.0416944	0.0375007	A2ML1/ITIH1/PCSK1N/SERPINA9/SERPINI2/SPINK1/SPINK4/WFDC10A	8
MF	GO:0030246	carbohydrate binding	10/228	270/18410	0.00204061	0.0416944	0.0375007	SIGLEC6/CD22/FCER2/GAL3ST3/GALNTL6/REG1A/REG3A/REG3G/SI/ZG16	10
MF	GO:0004180	carboxypeptidase activity	4/228	44/18410	0.00210968	0.0416944	0.0375007	CPA1/CPA2/CPA5/CPB1	4
MF	GO:0016798	hydrolase activity, acting on glycosyl bonds	7/228	144/18410	0.00213529	0.0416944	0.0375007	AMY1A/AMY1B/AMY2A/AMY2B/KLB/NEU4/SI	7
MF	GO:0030414	peptidase inhibitor activity	8/228	187/18410	0.00234499	0.0434995	0.0391243	A2ML1/ITIH1/PCSK1N/SERPINA9/SERPINI2/SPINK1/SPINK4/WFDC10A	8
MF	GO:0052689	carboxylic ester hydrolase activity	7/228	149/18410	0.00258789	0.0457195	0.0411209	LIPK/CEL/PLA2G1B/PNLIP/PNLIPRP1/PNLIPRP2/PON1	7
MF	GO:0061135	endopeptidase regulator activity	8/228	194/18410	0.00294049	0.0495873	0.0445997	A2ML1/ITIH1/PCSK1N/SERPINA9/SERPINI2/SPINK1/SPINK4/WFDC10A	8
MF	GO:0048018	receptor ligand activity	14/228	489/18410	0.00322225	0.0519763	0.0467484	FGF23/EREG/FGF19/EPO/F2/FAM3D/GAST/GHRH/GPHA2/IL17F/INHA/REG1A/RETNLB/SPX	14
MF	GO:0005104	fibroblast growth factor receptor binding	3/228	25/18410	0.00352574	0.0542389	0.0487834	FGF23/FGF19/KLB	3
MF	GO:0030546	signaling receptor activator activity	14/228	496/18410	0.00365491	0.0542389	0.0487834	FGF23/EREG/FGF19/EPO/F2/FAM3D/GAST/GHRH/GPHA2/IL17F/INHA/REG1A/RETNLB/SPX	14
MF	GO:0016298	lipase activity	6/228	130/18410	0.0056393	0.0804685	0.0723748	LIPK/CEL/PLA2G1B/PNLIP/PNLIPRP1/PNLIPRP2	6
MF	GO:0005432	calcium:sodium antiporter activity	2/228	10/18410	0.00643628	0.0852807	0.076703	SLC24A5/SLC8A2	2
MF	GO:0015643	toxic substance binding	2/228	10/18410	0.00643628	0.0852807	0.076703	ALB/GUCY2C	2
MF	GO:0015368	calcium:cation antiporter activity	2/228	11/18410	0.00780269	0.0992127	0.0892338	SLC24A5/SLC8A2	2
MF	GO:0061134	peptidase regulator activity	8/228	230/18410	0.00806876	0.0992127	0.0892338	A2ML1/ITIH1/PCSK1N/SERPINA9/SERPINI2/SPINK1/SPINK4/WFDC10A	8
MF	GO:0043177	organic acid binding	6/228	141/18410	0.00829001	0.0992127	0.0892338	FTCD/GNMT/GRIN1/HBA1/P2RX1/TM4SF5	6
KEGG	hsa04972	Pancreatic secretion	21/102	102/8164	1.80041e-20	3.24074e-18	3.14598e-18	AMY1A/AMY1B/AMY2A/AMY2B/CEL/CELA2A/CELA2B/CELA3A/CELA3B/CPA1/CPA2/CPB1/CTRB1/CTRB2/CTRL/PLA2G1B/PNLIP/PNLIPRP1/PNLIPRP2/PRSS1/PRSS2	21
KEGG	hsa04974	Protein digestion and absorption	14/102	103/8164	2.49924e-11	2.24931e-09	2.18354e-09	COL11A1/CELA2A/CELA2B/CELA3A/CELA3B/CPA1/CPA2/CPB1/CTRB1/CTRB2/CTRL/PRSS1/PRSS2/SLC8A2	14
KEGG	hsa04975	Fat digestion and absorption	6/102	43/8164	1.37543e-05	0.000825256	0.000801126	CEL/CLPS/PLA2G1B/PNLIP/PNLIPRP1/PNLIPRP2	6
KEGG	hsa00500	Starch and sucrose metabolism	5/102	36/8164	7.64652e-05	0.00344094	0.00334032	AMY1A/AMY1B/AMY2A/AMY2B/SI	5
KEGG	hsa04080	Neuroactive ligand-receptor interaction	14/102	362/8164	0.000150145	0.00540522	0.00524718	CCKBR/F2/GHRH/GPHA2/GPR50/GRIN1/HTR1E/NPW/P2RX1/P2RX5/PRSS1/PRSS2/SPX/TAC3	14
KEGG	hsa04973	Carbohydrate digestion and absorption	5/102	47/8164	0.000279067	0.008372	0.00812721	AMY1A/AMY1B/AMY2A/AMY2B/SI	5
KEGG	hsa04640	Hematopoietic cell lineage	6/102	99/8164	0.00143944	0.0370143	0.035932	CD19/CD22/EPO/FCER2/GP9/MS4A1	6
KEGG	hsa04971	Gastric acid secretion	5/102	76/8164	0.00252642	0.0568444	0.0551823	ATP4A/CALML3/CAMK2B/CCKBR/GAST	5
KEGG	hsa04020	Calcium signaling pathway	9/102	240/8164	0.00299926	0.0599852	0.0582313	FGF23/FGF19/CALML3/CAMK2B/CCKBR/GRIN1/P2RX1/P2RX5/SLC8A2	9
